# Supplementary material for: The Inhibitory Effect of Peptide Hydrolysate of Type I Collagen Derived from Pig Skin on Melanogenesis in B16F10 Melanoma Cells
Source: Biomolecules. 2025 Feb 3;15(2):220. doi: 10.3390/biom15020220 (PMC11852596; doi:10.3390/biom15020220)
Supplement: Supplementary file 1 [file biomolecules-15-00220-s001.zip]

Archive with 1 entries (1 files):
- biomolecules-3369036-supplementary.pdf
